# Supplementary material for: Fast and Efficient XML Data Access for Next-Generation Mass Spectrometry
Source: PLoS One. 2015 Apr 30;10(4):e0125108. doi: 10.1371/journal.pone.0125108 (PMC4416046; doi:10.1371/journal.pone.0125108)
Supplement: S1 Code — (ZIP) [file pone.0125108.s002.zip]

Archive with 1 entries (1 files):
- TICCalculator.py
