# Supplementary material for: Fast and Efficient XML Data Access for Next-Generation Mass Spectrometry
Source: PLoS One. 2015 Apr 30;10(4):e0125108. doi: 10.1371/journal.pone.0125108 (PMC4416046; doi:10.1371/journal.pone.0125108)
Supplement: S1 Code — (ZIP) [file pone.0125108.s002.zip › TICCalculator.py]

#!/usr/bin/python
# -*- coding: utf-8  -*-

import sys
import argparse
import time
import pyopenms
from numpy import sum

class TICCalculator:

    def __init__(self):
        self.TIC = 0
        self.size = 0
        self.nr_peaks = 0

    def consumeSpectrum(self,s):
        self.TIC += sum(s.get_peaks()[1])
        self.size += 1
        self.nr_peaks += s.size()

    def consumeChromatogram(self,s):
        pass

    def setExpectedSize(self, x,y):
        pass

    def setExperimentalSettings(self,e):
        pass


def getMemoryRaw():
    with open("/proc/self/statm") as f:
        for line in f:
            return line.split()

def getMemory(mType="vm"):
    if mType == "vm":
        return getMemoryRaw()[0]
    elif mType == "resident":
        return getMemoryRaw()[1]

def handle_args():
    usage = "" 

    import ast
    parser = argparse.ArgumentParser(description = usage )
    parser.add_argument('--in', dest="infile", required=True, help = 'Input file')
    parser.add_argument('--read_method', default='regular', help="Read method")
    args = parser.parse_args(sys.argv[1:])
    return  args

def main(options):

    print("Read method %s" % (options.read_method) )
    st = time.time()
    if options.read_method == "regular111":
        exp = pyopenms.MSExperiment()
        pyopenms.MzMLFile().load(options.infile, exp)
        #pyopenms.MzMLFile().load(f, exp)
        TIC = 0.0
        nr_peaks = 0
        print("Memory raw %s / resident %s" %( getMemory("vm"), getMemory("resident")))
        for spec in exp:
            TIC += sum(spec.get_peaks()[:,1])
            nr_peaks += spec.size()
            # print spec.size()

        print("Memory raw %s / resident %s" %( getMemory("vm"), getMemory("resident")))
        print("TIC is %s, number spectra is %s, number peaks is %s" %(TIC, exp.size(), nr_peaks))
    if options.read_method == "regular_noTIC":
        exp = pyopenms.MSExperiment()
        pyopenms.MzMLFile().load(options.infile, exp)
        #pyopenms.MzMLFile().load(f, exp)
        TIC = 0.0
        nr_peaks = 0
        print("Memory raw %s / resident %s" %( getMemory("vm"), getMemory("resident")))
        for spec in exp:
            nr_peaks += spec.size()

        print("Memory raw %s / resident %s" %( getMemory("vm"), getMemory("resident")))
        print("TIC is %s, number spectra is %s, number peaks is %s" %(TIC, exp.size(), nr_peaks))
    if options.read_method == "regular":
        exp = pyopenms.MSExperiment()
        pyopenms.MzMLFile().load(options.infile, exp)
        #pyopenms.MzMLFile().load(f, exp)
        TIC = 0.0
        nr_peaks = 0
        print("Memory raw %s / resident %s" %( getMemory("vm"), getMemory("resident")))
        for spec in exp:
            TIC += sum(spec.get_peaks()[1])
            nr_peaks += spec.size()

        print("Memory raw %s / resident %s" %( getMemory("vm"), getMemory("resident")))
        print("TIC is %s, number spectra is %s, number peaks is %s" %(TIC, exp.size(), nr_peaks))

    elif options.read_method == "streaming":
        functor = TICCalculator()
        pyopenms.MzMLFile().transform(options.infile, functor)
        print("Memory raw %s / resident %s" %( getMemory("vm"), getMemory("resident")))
        print("TIC is %s, number spectra is %s, number peaks is %s" %( functor.TIC, functor.size, functor.nr_peaks))

    elif options.read_method == "indexed":
        exp = pyopenms.OnDiscMSExperiment()
        pyopenms.IndexedMzMLFileLoader().load(options.infile, exp)
        TIC = 0.0
        nr_peaks = 0
        for i in range(exp.getNrSpectra()):
            spec = exp.getSpectrum(i)
            TIC += sum(spec.get_peaks()[1])
            nr_peaks += spec.size()

        print("Memory raw %s / resident %s" %( getMemory("vm"), getMemory("resident")))
        print("TIC is %s, number spectra is %s, number peaks is %s" %(TIC, exp.getNrSpectra(), nr_peaks))

    elif options.read_method == "indexed_slow":
        # turns out, this is slower
        exp = pyopenms.OnDiscMSExperiment()
        pyopenms.IndexedMzMLFileLoader().load(options.infile, exp)
        TIC = 0.0
        nr_peaks = 0
        for i in range(exp.getNrSpectra()):
            spec = exp.getSpectrumById(i)
            TIC += sum(spec.getIntensityArray())
            nr_peaks += len(spec.getIntensityArray())

        print("Memory raw %s / resident %s" %( getMemory("vm"), getMemory("resident")))
        print("TIC is %s, number spectra is %s, number peaks is %s" %(TIC, exp.getNrSpectra(), nr_peaks))

    elif options.read_method == "cached":
        exp = pyopenms.SpectrumAccessOpenMSCached(options.infile)
        TIC = 0.0
        nr_peaks = 0
        for i in range(exp.getNrSpectra()):
            spec = exp.getSpectrumById(i)
            TIC += sum(spec.getIntensityArray())
            nr_peaks += len(spec.getIntensityArray())

        print("Memory raw %s / resident %s" %( getMemory("vm"), getMemory("resident")))
        print("TIC is %s, number spectra is %s, number peaks is %s" %(TIC, exp.getNrSpectra(), nr_peaks))

    elif options.read_method == "pymzml":
 
        import pymzml
        # run = pymzml.run.Reader(options.infile) #, build_index_from_scratch=True)
        run = pymzml.run.Reader(options.infile, build_index_from_scratch=True)
         
        TIC = 0.0
        nr_peaks = 0
        for spectrum in run:
             TIC += sum( spectrum.i )
             nr_peaks += len( spectrum.i )

        print("Memory raw %s / resident %s" %( getMemory("vm"), getMemory("resident")))
        print("TIC is %s, number spectra is %s, number peaks is %s" %(TIC, 0, nr_peaks))

    print("Execution took %ss" % ( time.time() -st) )

if __name__=="__main__":
    options = handle_args()
    main(options)
